# Supplementary material for: Relationship between Phylogeny and Immunity Suggests Older Caribbean Coral Lineages Are More Resistant to Disease
Source: PLoS One. 2014 Aug 18;9(8):e104787. doi: 10.1371/journal.pone.0104787 (PMC4136782; doi:10.1371/journal.pone.0104787)
Supplement: Text S1 — Phylogenetic reconstructions based on the 28S rDNA region of 14 Caribbean corals at three different taxonomic levels (species, genus and family). These trees were used as input in the phylogenetic signal analyses. (NEWICK) [file pone.0104787.s002.newick]

############ FAMILY ###############

(III:0.069876,IX:0.028014999999999998,(((XVII:0.024106000000000002,XXI:0.04594899999999999):0.009127000000000003,XVI:0.017722999999999996):0.022775999999999998,XII:0.022342999999999995):0.018527000000000002);


############ GENUS ###############

(Dendrogyra:0.0038559999999999983,Meandrina:0.007580000000000003,((Porites:0.08922399999999997,Siderastraea:0.03598699999999999):0.026373000000000008,((Montastraea:0.023206999999999978,Orbicella:0.02961199999999997):0.011409000000000002,((Mussa:0.007748000000000019,Mycetophyllia:0.007124000000000019):0.023072999999999982,(Diploria:0.022599000000000008,Pseudodiploria:0.009476999999999985):0.130154):0.03132399999999999):0.020404000000000005):0.01935400000000001);


############ SPECIES ###############

(Orb.faveolata:0.0031100000000000017,(Mon.cavernosa:0.02086199999999999,((((Mea.jacksoni:0.001473000000000002,Mea.meandrites:0.004559999999999995):0.004576999999999998,Den.cylindrus:0.0029949999999999977):0.017959000000000003,((Por.porites:0.00812199999999999,Por.astreoides:0.010243000000000002):0.06214600000000001,Sid.radians:0.033037):0.024054999999999993):0.01852799999999999,((Pse.strigosa:0.010688000000000003,Dip.labyrinth:0.018415000000000015):0.08071,(Mus.angulosa:0.004670999999999995,Myc.aliciae:0.008951):0.021330000000000002):0.038256999999999985):0.009352):0.024541000000000007,(Orb.annularis:0.0015020000000000033,Orb.franksi:0.0029909999999999937):0.0029959999999999987);
