# Supplementary material for: Relationship between Phylogeny and Immunity Suggests Older Caribbean Coral Lineages Are More Resistant to Disease
Source: PLoS One. 2014 Aug 18;9(8):e104787. doi: 10.1371/journal.pone.0104787 (PMC4136782; doi:10.1371/journal.pone.0104787)
Supplement: Text S2 — Sequence alignment of the 28S rDNA region used to determine the divergence times of 14 Caribbean corals. Dendrophyllidae (∼127 Mya; including sequences of Tubastrea coccinea, Cladopsamia gracilis, Leptosammia pruvoti, Endopachys grati, Enollopsamia rostrata and Balanophyllia spp.), Caryophyllia spp. (∼160 Mya) and Flabellum spp. (∼77.5 Mya) were used as calibration point in the molecular clock. (NEX) [file pone.0104787.s003.nex]

#NEXUS
begin taxa;
	dimensions ntax=64;
	taxlabels
	'Caryophyllia ralphae'
	'Rhizosmilia robusta'
	'Balanophyllia cf. dentata'
	'Leptopsammia pruvoti'
	'Cladopsammia gracilis'
	'Tubastraea coccinea'
	'Balanophyllia sp. MVK-200'
	'Balanophyllia regia'
	'Balanophyllia cornu'
	'Balanophyllia sp. E MVK-2010'
	'Balanophyllia desmophyllioides'
	'Endopachys grayi'
	'Balanophyllia gigas'
	'Balanophyllia sp. nov. MVK-2010'
	'Enallopsammia rostrata'
	'Balanophyllia sp. MVK-72'
	'Turbinaria peltata'
	'Flabellum apertum'
	'Flabellum deludens'
	'Flabellum lowekeyesi'
	'Flabellum tuthilli'
	'Flabellum magnificum'
	'Flabellum vaughani'
	'Flabellum lamellulosum'
	'Placotrochides scaphula'
	'Flabellum cf. magnificum'
	'Flabellum folkesoni'
	'Flabellum arcuatile'
	'Truncatoflabellum formosum1'
	'Truncatoflabellum formosum2'
	'Por.astreoides'
	'Por.porites'
	'Sid.radians'
	'Dasmosmilia lymani2'
	'Dasmosmilia lymani3'
	'Caryophyllia atlantica'
	'Caryophyllia scobinosa'
	'Dasmosmilia lymani1'
	'Caryophyllia unicristata'
	'Caryophyllia grandis'
	'Desmophyllum dianthus'
	'Caryophyllia transversalis'
	'Caryophyllia diomedeae'
	'Stenocyathus vermiformis'
	'Caryophyllia grayi'
	'Caryophyllia quadragenaria'
	'Caryophyllia inornata'
	'Caryophyllia rugosa'
	'Caryophyllia lamellifera'
	'Caryophyllia planilamellata'
	'Caryophylliidae sp. '
	'Caryophyllia versicolorata'
	'Crispatotrochus rugosus'
	'Mea.jacksoni'
	'Mea.meandrites'
	'Den.cylindrus'
	'Orb.annularis'
	'Orb.faveolata'
	'Orb.franksi'
	'Mon.cavernosa'
	'Mus.angulosa'
	'Myc.aliciae'
	'Dip.labyrinth'
	'Pse.strigosa'
;
end;
begin characters;
	dimensions nchar=691;
	format datatype=dna missing=? gap=-;
	matrix
	'Caryophyllia ralphae'	AATCTCCGATGCCTGCG--TCGGCGAGTTGTAGTTGCGAGAAGCACTTTCTAGGGGGA-TCGGTGGCGCCTAAGTTGCTTGGAACGGCACGTCCCAGAGGGTGACAACCCCGTCTGTGGCGCCGCCGGCCGCCGACGATGTGCTTTCGAAGAGTCGGGTTGTTTGGGAATGCAGCCCAAAATGGGTGGTAAACTCCATCTAAAGCTAAATACTGGCGTGAGACCGATAGCGAACAAGTACCGTGAGGGAAAGATGAAAAGAACTTTGAAAAGAGAGTTAAAAAGTACGTGAAACCGTTGAAAGGGAAACGAATGGACTCAGCAATGCGCCGTTT-GAGATTCAGCCGG-CGGGTGTCG-CCGGCCCGGGGGTT--TGCGGATCCGAATGGACCGCGGTC…
	'Rhizosmilia robusta'	AATCTCCGATGCCTGCA--TCGGCGAGTTGTAGTTGCGAGAAGCACTTTCTAGGTGGA-TCGGTGGCGCCTAAGTTGCTTGGAACAGCACGTCGCAGAGGGTGACAACCCCGTCTGTGGCGTCGCCGGCCGCTGACGATGTGCTTTCGAAGAGTCGGGTTGTTTGGGAATGCAGCCCAAAATGGGTGGTAAACTCCATCTAAAGCTAAATATCGGCGTGAGACCGATAGCGAACAAGTACCGTGAGGGAAAGATGAAAAGAACTTTGAAAAGAGAGTTAAAAAGTACGTGAAACCGTTGAAAGGGAAACGAATGAACTCAGCAATGCGCCGTTT-GAGATTCAGCCGG-CGGGCGGCA-CCGGCCCGGGTGTT--TGCGGATCCGAATGGACCGCGGTC…
	'Balanophyllia cf. dentata'	AATCTCCGACGCTTGCG--TCGGCGAGTTGTAGTTGCGAGAAGCACTTTCTCGGCGGA-TCGGGCGTGCCTAAGTTGCTTGGAACAGTACGTCGCAGAGGGTGACAACCCCGTCTGTGGCACGGCCGGCCGCTCACGATGTGCTTTCGAAGAGTCGGGTTGTTCGGGAATGCAGCCCAAAACGGGTGGTAAACTCCATCTAAAGCTAAATATTGACGTGAGACCGATAGCGAACAAGTACCGTGAGGGAAAGATGAAAAGAACTTTGAAAAGAGAGTTAAAAAGTACGTGAAACCGTTGGAAGGGAAACGAATGGACTCAGCAATGCGCCGTTTTGAGATTCAGCCGG-CCGGCGGGA-TCGGCTCGGG-GTG--TGCGGATCTGAATGGACCGCTATC…
	'Leptopsammia pruvoti'	AATCTCCGACGCTTGCG--TCGGCGAATTGTAGTTGCGAGAAGCACTTTCTCGGCGGA-TCGGGCGTGCCTAAGTTGCTTGGAACAGTACGTCGCAGAGGGTGACAACCCCGTTTGTGGCACGGCCGACCGCTCACGATGTGCTTTCGAAGAGTCGGGTTGTTCGGGAATGCAGCCCAAAACGGGTGGTAAACTCCATCTAAAGCTAAATATTGACGTGAGACCGATAGCGAACAAGTACCGTGAGGGAAAGATGAAAAGAACTTTGAAAAGAGAGTTAAAAAGTACGTGAAACCGTTGGAAGGGAAACGAATGGACTCAGCAATGCGCCGTTTTGAGATTCAGCCGG-CCGGCGGGA-TCGGCTCGGG-GTG--TGCGGATCTGAATAGACCGCTATC…
	'Cladopsammia gracilis'	AATCTCCGACGCTTGCG--TCGGCGAGTTGTAGTTGCGAGAAGCACTTTCTCGGCGGA-TCGGGCGTGCCTAAGTTGCTTGGAACAGTACGTCGCAGAGGGTGACAACCCCGTTTGTGGCACGGCCGACCGCTCACGATGTGCTTTCGAAGAGTCGGGTTGTTCGGGAATGCAGCCCAAAACGGGTGGTAAACTCCATCTAAAGCTAAATATTGACGTGAGACCGATAGCGAACAAGTACCGTGAGGGAAAGATGAAAAGAACTTTGAAAAGAGAGTTAAAAAGTACGTGAAACCGTTGGAAGGGAAACGAATGGACTCAGCAATGCGCCGTTT-GAGATTCAGCCGG-CCGGCGGGA-TCGGCTCGGG-GTG--TGCGGATCCGAATGGACCGCCGTC…
	'Tubastraea coccinea'	AATCTCCGACGCTTGCG--TCGGCGAGTTGTAGTTGCGAGAAGCACTTTCTCGGCGGA-TCGGGCGTGCCTAAGTTGCTTGGAACAGTACGTCGCAGAGGGTGACAACCCCGTTTGTGGCACGGCCGACCGCTCACGATGTGCTTTCGAAGAGTCGGGTTGTTCGGGAATGCAGCCCAAAACGGGTGGTAAACTCCATCTAAAGCTAAATATTGACGTGAGACCGATAGCGAACAAGTACCGTGAGGGAAAGATGAAAAGAACTTTGAAAAGAGAGTTAAAAAGTACGTGAAACCGTTGGAAGGGAAACGAATGGACTCAGCAATGCGCCGTTT-GAGATTCAGCCGG-CCGGCGGGA-TCGGCTCGGG-GTG--TGCGGATCCGAATGGACCGCCGTC…
	'Balanophyllia sp. MVK-200'	AATCTCCGACGCTTGCG--TCGGCGAGTTGTAGTTGCGAGAAGCACTTTCTCGGCGGA-TCGGGCGTGCCTAAGTTGCTTGGAACAGTACGTCGCAGAGGGTGACAACCCCGTTTGTGGCACGGCCGACCGCTCACGATGTGCTTTCGAAGAGTCGGGTTGTTTGGGAATGCAGCCCAAAACGGGTGGTAAACTCCATCTAAAGCTAAATATTGACGTGAGACCGATAGCGAACAAGTACCGTGAGGGAAAGATGAAAAGAACTTTGAAAAGAGAGTTAAAAAGTACGTGAAACCGTTGAAAGGGAAACGAATGGACTCAGCAATGCGCCGTTT-GAGATTCAGCCGG-CCGGCGGGA-TCGGCTCGGG-GTG--TGCGGATCCGAATGGACCGCCGTC…
	'Balanophyllia regia'	AATCTCCGACGCTTGCG--TCGGCGAGTTGTAGTTGCGAGAAGCACTTTCTCGGCGGA-TCGGGCGTGCCTAAGTTGCTTGGAACAGTACGTCGCAGAGGGTGACAACCCCGTCTGTGGCACGGCCGGCCGCTCACGATGTGCTTTCGAAGAGTCGGGTTGTTCGGGAATGCAGCCCAAAACGGGTGGTAAACTCCATCTAAAGCTAAATATTGACGTGAGACCGATAGCGAACAAGTACCGTGAGGGAAAGATGAAAAGAACTTTGAAAAGAGAGTTAAAAAGTACGTGAAACCGTTGGAAGGGAAACGAATGGACTCAGCAATGCGCCGTTTTGAGATTCAGCCGGTCCGGCGGGA-TCGGCTCGGG-GTG--CGCGGATCCGAATGGACCGCCGTC…
	'Balanophyllia cornu'	AATCTCCGACGCTTGCG--TCGGCGAGTTGTAGTTGCGAGAAGCACTTTCTCGGCGGA-TCGGGCGYGCCTAAGTTGCTTGGAACAGTACGTCRCAGAGGGTGACAACCCCGTCTGTGGCACGGCCGGCCGCTCACGATGTGCTTTCGAAGAGTCGGGTTGTTTGGGAATGCAGCCCAAAACGGGTGGTAAACTCCATCTAAAGCTAAATATTGACGTGAGACCGATAGCGAACAAGTACCGTGAGGGAAAGATGAAAAGAACTTTGAAAAGAGAGTTAAAAAGTACGTGAAACCGTTGGAAGGGAAACGAATGGACTCAGCAATGCGCCGTTTTGAGATTCAGCCGG-CCGGCGGGA-TCGGCTCGGG-GTT--TGCGGATCTGAATGGACCGCTATC…
	'Balanophyllia sp. E MVK-2010'	AATCTCCGACGCTTGCG--TCGGCGAGTTGTAGTTGCGAGAAGCACTTTCTCGGCGGA-TCGGGCGTGCCTAAGTTGCTTGGAACAGTACGTCGCAGAGGGTGACAACCCCGTCTGTGGCACGGCCGGCCGCTCACGATGTGCTTTCAAAGAGTCGGGTTGTTTGGGAATGCAGCCCAAAACGGGTGGTAAACTCCATCTAAAGCTAAATATTGACGTGAGACCGATAGCGAACAAGTACCGTGAGGGAAAGATGAAAAGAACTTTGAAAAGAGAGTTAAAAAGTACGTGAAACCGTTGGAAGGGAAACGAATGGACTCAGCAATGCGCCGTTTTGAGATTCAGCCGG-CCGGCGGGA-TCGGCTCGGG-GTT--TGCGGATCTGAATGGACCGCTATC…
	'Balanophyllia desmophyllioides'	AATCTCCGACGCTTGCG--TCGGCGAGTTGTAGTTGCGAGAAGCACTTTCTCGGCGGA-TCGGGCGTGCCTAAGTTGCTTGGAACAGTACGTCGCAGAGGGTGACAACCCCGTCTGTGGCACGGCCGGCCGCTCACGATGTGCTTTCGAAGAGTCGGGTTGTTCGGGAATGCAGCCCAAAACGGGTGGTAAACTCCATCTAAAGCTAAATATTGACGTGAGACCGATAGCGAACAAGTACCGTGAGGGAAAGATGAAAAGAACTTTGAAAAGAGAGTTAAAAAGTACGTGAAACCGTTGGAAGGGAAACGAATGGACTCAGCAATGCGCCGTTT-GAGATTCAGCCGG-CCGGTCGGA-TCGGCCCGGG-GTT--AGCGGATCTGAATGGACCGCGGTC…
	'Endopachys grayi'	AATCTCCGACGCTTGCG--TCGGCGAGTTGTAGTTGCGAGAAGCACTTTCTCGGCGGA-TCGGGCGTGCCTAAGTTGCTTGGAACAGTACGTCGCAGAGGGTGACAACCCCGTCTGTGGCACGGCCGGCCGCTCACGATGTGCTTTCGAAGAGTCGGGTTGTTCGGGAATGCAGCCCAAAACGGGTGGTAAACTCCATCTAAAGCTAAATATTGACGTGAGACCGATAGCGAACAAGTACCGTGAGGGAAAGATGAAAAGAACTTTGAAAAGAGAGTTAAAAAGTACGTGAAACCGTTGGAAGGGAAACGAATGGACTCAGCAATGCGCCGTTT-GAGATTCAGCCGG-CCGGTTGGA-TCGGCCCGGG-GTT--AGCGGATCTGAATGGACCGCGGTC…
	'Balanophyllia gigas'	AATCTCCGACGCTTGCG--TCGGCGAGTTGTAGTTGCGAGAAGCACTTTCTCGGCGGA-TCGGGCGTGCCTAAGTTGCTTGGAACAGTACGTCGCAGAGGGTGACAACCCCGTTTGTGGCACGGCCGGCCGCTCACGATGTGCTTTCGAAGAGTCGGGTTGTTTGGGAATGCAGCCCAAAACGGGTGGTAAACTCCATCTAAAGCTAAATATGGACGTGAGACCGATAGCGAACAAGTACCGTGAGGGAAAGATGAAAAGAACTTTGAAAAGAGAGTTAAAAAGTACGTGAAACCGTTGGAAGGGAAACGAATGGACTCAGCAATGYGCCGTTT-GAGATTCAGCCGG-TYGGCGGGA-TCGGCYCGGG-GTT--TGCGGATCTGAATGGACCGCGGTC…
	'Balanophyllia sp. nov. MVK-2010'	AATCTCCGACGCTTGCG--TCGGCGAGTTGTAGTTGCGAGAAGCACTTTCTCGGCGGA-TCGGGCGTGCCTAAGTTGCTTGGAACAGTACGTCGCAGAGGGTGACAACCCCGTCCGTGGCACGACCGGCCGCTCACGATGTGCTTTCGAAGAGTCGGGTTGTTTGGGAATGCAGCCCAAAACGGGTGGTAAACTCCATCTAAAGCTAAATATTGACGTGAGACCGATAGCGAACAAGTACCGTGAGGGAAAGATGAAAAGAACTTTGAAAAGAGAGTTAAAAAGTACGTGAAACCGTTGGAAGGGAAACGAATGGACTCAGCAATGCGCCGTTT-GAGATTCAGCCGG-CCGGCGGGA-TCGGCCCGGG-GTA--TGCGGATCTGAATGGACCGCGATC…
	'Enallopsammia rostrata'	AATCTCCGACGCTTGCG--TCGGCGAATTGTAGTTGCGAGAAGCACTTTCTCGGCGGA-TCGGGCGTGCCTAAGTTGCTTGGAACAGTACGTCGCAGAGGGTGACAACCCCGTCTGTGGCACGGCCGGCCGCTCACGATGTGCTTTCGAAGAGTCGGGTTGTTTGGGAATGCAGCCCAAAACGGGTGGTAAACTCCATCTAAAGCTAAATATTGACGTGAGACCGATAGCGAACAAGTACCGTGAGGGAAAGATGAAAAGAACTTTGAAAAGAGAGTTAAAAAGTACGTGAAACCGTTGGAAGGGAAACGAATGGACTAAGCAACGCGCCGCTT-GAGATTCAGCCGGCCAGGTGTCT-TCGGGTCGGG-GTT--TGCGGATCCGAATGGACCGCGGTC…
	'Balanophyllia sp. MVK-72'	AATCTCCGACGCTTGCG--TCGGCGAGTTGTAGTTGCGAGAAGCACTTTCTCGGCGGA-TCGGGCGCGCCTAAGTTGCTTGGAACAGTACGTCGCAGAGGGTGACAACCCCGTCTGTGGCGCGGCCGGCCGCTCACGATGTGCTTTCGAAGAGTCGGGTTGTTTGGGAATGCAGCCCAAAAAGGGTGGTAAACTCCATCTAAAGCTAAATATTGACGTGAGACCGATAGCGAACAAGTACCGTGAGGGAAAGATGAAAAGAACTTTGAAAAGAGAGTTAAAAAGTACGTGAAACCGTTGGAAGGGAAACGAATGGACTCAGCAATGCGCCGTTTTGAGATTCAGCCGG-CCGGCCGGA-TCGGCTCGGG-GTT--TGCGGATCCGAACGGACCGCGGTC…
	'Turbinaria peltata'	AATCTCCGGCGCTTGCG--CCGGCGAGTTGTAGTTGCGAGAAGCACTTTCTCGGCGGA-TCGGGCGTGCCTAAGTTGCTTGGAACAGTACGTCGCAGAGGGTGACAACCCCGTCTGTGGCACGGCCGGCCGCTCACGATGTGCTTTCGAAGAGTCGGGTTGTTCGGGAATGCAGCCCAAAACGGGTGGTAAACTCCATCTAAAGCTAAATACGGACGTGAGACCGATAGCGAACAAGTACCGTGAGGGAAAGATGAAAAGAACTTTGAAAAGAGAGTTAAAAAGTACGTGAAACCGTTGGAAGGGAAACGAATGGACTCAGCAAGGCGCCGTTTTGAGATTCAGCCGG-CCGGCGGGA-TCGGCCCGGG-GTT--TGCGGATCCGAACGGACCGCGGTC…
	'Flabellum apertum'	AATCTCCGACGCTTGCG--TCGGCGAGTTGTAGTTGCGAGAAGCACTTTCTCGGCGGA-TCGGAGGCGCCCAAGTTGCTTGGAACAGTACGTCGCAGAGGGTGACAACCCCGTCTGTGGCGCTTCCGGCCGCTCACGATGTGCTTTCGAAGAGTCGGGTTGTTTGGGAATGCAGCCCAAAACGGGTGGTAAACTCCATCTAAAGCTAAATATTGACGTGAGACCGATAGCGAACAAGTACCGTGAGGGAAAGATGAAAAGAACTTTGAAAAGAGAGTTAAAAAGTACGTGAAACCGTTGAAAGGGAAACGAATGGACTCAGCAATGCGCCGATC-GAGATTCAGCCGG-GCGGCGGGG-TCGGCCGGGG-GTT--AGCGGATCCGAACGGACCGCGGTC…
	'Flabellum deludens'	AATCTCCGACGCTTGCG--TCGGCGAGTTGTAGTTGCGAGAAGCACTTTCTCGGCGGA-TCGGAGGCGCCCAAGTTGCTTGGAACAGTACGTCGCAGAGGGTGACAACCCCGTCTGTGGCGCTTCCGGCCGCTCACGATGTGCTTTCGAAGAGTCGGGTTGTTTGGGAATGCAGCCCAAAACGGGTGGTAAACTCCATCTAAAGCTAAATATGGACGTGAGACCGATAGCGAACAAGTACCGTGAGGGAAAGATGAAAAGAACTTTGAAAAGAGAGTTAAAAAGTACGTGAAACCGTTGAAAGGGAAACGAATGGACTCAGCAATGCGCCGATC-GAGATTCAGCCGG-GCGGCGGGG-TCGGCCGGGG-GTT--AGCGGATCCGAACGGACCGCGGTC…
	'Flabellum lowekeyesi'	AATCTCCGACGCTTGCG--TCGGCGAGTTGTAGTTGCGAGAAGCACTTTCTCGGCGGA-TCGGAGGCGCCCAAGTTGCTTGGAACAGTACGTCGCAGAGGGTGACAACCCCGTCTGTGGCGCTTCCGGCCGCTCACGATGTGCTTTCGAAGAGTCGGGTTGTTTGGGAATGCAGCCCAAAACGGGTGGTAAACTCCATCTAAAGCTAAATATTGACGTGAGACCGATAGCGAACAAGTACCGTGAGGGAAAGATGAAAAGAACTTTGAAAAGAGAGTTAAAAAGTACGTGAAACCGTTGAAAGGGAAACGAATGGACTCAGCAATGCGCCGATT-GAGATTCAGCCGG-GCGGCGGGG-TCGGCCCGGG-GTT--AGCGGATCCGAACGGACCGCGGTC…
	'Flabellum tuthilli'	AATCTCCGACGCTTGCG--TCGGCGAGTTGTAGTTGCGAGAAGCACTTTCTCGGCGGA-TCGGAGGCGCCCAAGTTGCTTGGAACAGTACGTCGCAGAGGGTGACAACCCCGTCTGTGGCGCTTCCGGCCGCTCACGATGTGCTTTCGAAGAGTCGGGTTGTTTGGGAATGCAGCCCAAAACGGGTGGTAAACTCCATCTAAAGCTAAATATCGACGTGAGACCGATAGCGAACAAGTACCGTGAGGGAAAGATGAAAAGAACTTTGAAAAGAGAGTTAAAAAGTACGTGAAACCGTTGAAAGGGAAACGAATGGACTCAGCAATGCGCCGATT-GAGATTCAGCCGG-GCGGCGGGG-TCGGCCCGGG-GTT--AGCGGATCCGAACGGACCGCGGTC…
	'Flabellum magnificum'	AATCTCCGACGCTTGCG--TCGGCGAGTTGTAGTTGCGAGAAGCACTTTCTCGGCGGA-TCGGACGCGCCTAAGTTGCTTGGAACAGTACGTCGCAGAGGGTGACAACCCCGTCTGTGGCGCGTCCGGCCGCTCACGATGCGCTTTCGAAGAGTCGGGTTGTTTGGGAATGCAGCCCAAAACGGGTGGTAAACTCCATCTAAAGCTAAATACTGACGTGAGACCGATAGCGAACAAGTACCGTGAGGGAAAGATGAAAAGAACTTTGAAAAGAGAGTTAAAAAGTACGTGAAACCGTTGAAAGGGAAACGAATGGACTCAGCAATGCGCCGCTT-GAGATTCAGCCGG-CCGGCGGGG-TCGGCCCGGG-GTT--AGCGGATCCGAACGGACCGCGGTC…
	'Flabellum vaughani'	AATCTCCGACGCTTGCG--TCGGCGAGTTGTAGTTGCGAGAAGCACTTTCTCGGCGGA-TCGGACGCGCCTAAGTTGCTTGGAACAGTACGTCGCAGAGGGTGACAACCCCGTCTGTGGCGCGTCCGGCCGCTCACGATGCGCTTTCGAAGAGTCGGGTTGTTTGGGAATGCAGCCCAAAACGGGTGGTAAACTCCATCTAAAGCTAAATACTGACGTGAGACCGATAGCGAACAAGTACCGTGAGGGAAAGATGAAAAGAACTTTGAAAAGAGAGTTAAAAAGTACGTGAAACCGTTGAAAGGGAAACGAATGGACTCAGCAATGCGCCGCTT-GAGATTCAGCCGG-CCGGCGGGG-TCGGCCCGGG-ATT--AGCGGATCCGAACGGACCGCGGTC…
	'Flabellum lamellulosum'	AATCTCCGACGCTTGCG--TCGGCGAATTGTAGTTGCGAGAAGCACTTTCTCGGCGGA-TCGGACGCGCCTAAGTTGCTTGGAACAGTACGTCGCAGAGGGTGACAACCCCGTCTGTGGCGCGTCCGGCCGCTCACGATGCGCTTTCGAAGAGTCGGGTTGTTTGGGAATGCAGCCCAAAACGGGTGGTAAACTCCATCTAAAGCTAAATACTGACGTGAGACCGATAGCGAACAAGTACCGTGAGGGAAAGATGAAAAGAACTTTGAAAAGAGAGTTAAAAAGTACGTGAAACCGTTGAAAGGGAAACGAATGGACTCAGCAATGCGCCGCTT-GAGATTCAGCCGG-CCGGCGGGG-TCGGCCCGGG-GTT--AGCGGATCCGAACGGACCGCGGTC…
	'Placotrochides scaphula'	AATCTCCGACGCTTGCG--TCGGCGAGTTGTAGTTGCGAGAAGCACTTTCTCGGCGGA-TCGGATGCGCCTAAGTTGCTTGGAACAGTACGTCGCAGAGGGTGACAACCCCGTCTGTGGCGCGTCCGGCCGCTCACGATGTGCTTTCGAAGAGTCGGGTTGTTTGGGAATGCAGCCCAAAACGGGTGGTAAACTCCATCTAAAGCTAAATACTGACGTGAGACCGATAGCGAACAAGTACCGTGAGGGAAAGATGAAAAGAACTTTGAAAAGAGAGTTAAAAAGTACGTGAAACCGTTGAAAGGGAAACGAATGGACTCAGCAATGCGCCGCTT-GAGATTCAGCCGG-CCGGCGGGG-TCGGCCCGGG-GTT--TGCGGATCCGAACGGACCGCGGTC…
	'Flabellum cf. magnificum'	AATCTCCGACGCTTGCG--TCGGCGAATTGTAGTTGCGAGAAGCACTTTCTCGGCGGA-TCGGACGCGCCTAAGTTGCTTGGAACAGTACGTCGCAGAGGGTGACAACCCCGTCCGTGGCGCTTCCGGCCGCTCACGATGTGCTTTCGAAGAGTCGGGTTGTTTGGGAATGCAGCCCAAAACGGGTGGTAAACTCCATCTAAAGCTAAATACTGACGTGAGACCGATAGCGAACAAGTACCGTGAGGGAAAGATGAAAAGAACTTTGAAAAGAGAGTTAAAAAGTACGTGAAACCGTTGAAAGGGAAACGAATGGACTCAGCAATGCGCCGCTT-GAGATTCAGCCGG-CCGGCGGGG-TCGGCCCGGG-GTT--TGCGGATCCGAACGGACCGCGGTC…
	'Flabellum folkesoni'	AATCTCCGACGCTTGCG--TCGGCGAATTGTAGTTGCGAGAAGCACTTTCTCGGCGGA-TCGGACGCGCCTAAGTTGCTTGGAACAGTACGTCGCAGAGGGTGACAACCCCGTCCGTGGCGCTTCCGGCCGCTCACGATGTGCTTTCGAAGAGTCGGGTTGTTTGGGAATGCAGCCCAAAACGGGTGGTAAACTCCATCTAAAGCTAAATACTGACGTGAGACCGATAGCGAACAAGTACCGTGAGGGAAAGATGAAAAGAACTTTGAAAAGAGAGTTAAAAAGTACGTGAAACCGTTGAAAGGGAAACGAATGGACTCAGCAATGCGCCGCTT-GAGATTCAGCCGG-CCGGCGGGG-TCGGCCCGGG-GTT--TGCGGATCCGAACGGACCGCGGTC…
	'Flabellum arcuatile'	AATCTCCGACGCTTGCG--TCGGCGAATTGTAGTTGCGAGAAGCACTTTCTCGGCGGA-TCGGATGCGCCTAAGTTGCTTGGAACAGTACGTCGCAGAGGGTGACAACCCCGTCCGTGGCGCTTCCGGCCGCTCACGATGTGCTTTCGAAGAGTCGGGTTGTTTGGGAATGCAGCCCAAAACGGGTGGTAAACTCCATCTAAAGCTAAATACTGACGTGAGACCGATAGCGAACAAGTACCGTGAGGGAAAGATGAAAAGAACTTTGAAAAGAGAGTTAAAAAGTACGTGAAACCGTTGAAAGGGAAACGAATGGACTCAGCAATGCGCCGCTT-GAGATTCAGCCGG-CCGGCGGGG-TCGGCCCGGG-GTT--TGCGGATCCGAACGGACCGCGGTC…
	'Truncatoflabellum formosum1'	AATCTCCGACGCTTGCG--TCGGCGAATTGTAGTTGCGAGAAGCACTTTCTCGGCGGA-TCGGACGCGCCTAAGTTGCTTGGAACAGTACGTCGCAGAGGGTGACAACCCCGTCCGTGGCGCTTCCGGCCGCTCACGATGTGCTTTCGAAGAGTCGGGTTGTTTGGGAATGCAGCCCAAAACGGGTGGTAAACTCCATCTAAAGCTAAATATTGACGTGAGACCGATAGCGAACAAGTACCGTGAGGGAAAGATGAAAAGAACTTTGAAAAGAGAGTTAAAAAGTACGTGAAACCGTTGAAAGGGAAACGAATGGACTCAGCAATGCGCCGCTT-GAGATTCAGCCGG-CCGGCGGGG-TCGGCCCGGG-GTT--TGCGGATCCGAACGGACCGCGGTC…
	'Truncatoflabellum formosum2'	AATCTCCGACGCTTGCG--TCGGCGAATTGTAGTTGCGAGAAGCACTTTCTCGGCGGA-TCGGACGCGCCTAAGTTGCTTGGAACAGTACGTCGCAGAGGGTGACAACCCCGTCCGTGGCGCTTCCGGCCGCTCACGATGTGCTTTCGAAGAGTCGGGTTGTTTGGGAATGCAGCCCAAAACGGGTGGTAAACTCCATCTAAAGCTAAATATTGACGTGAGACCGATAGCGAACAAGTACCGTGAGGGAAAGATGAAAAGAACTTTGAAAAGAGAGTTAAAAAGTACGTGAAACCGTTGAAAGGGAAACGAATGGACTCAGCAATGCGCCGCTT-GAGATTCAGCCGG-CCGGCGGGG-TCGGCCCGGG-GTT--TGCGGATCCGAACGGACCGCGGTC…
	'Por.astreoides'	AATCTCCGACCCTCGCGGGTCGGCGAATTGTAGTTGCGAGAAGCACTTTCTAGGCGGA-TCGGTGGTGCCTAAGTTGCTTGGAACAGTACGTCATAGAGGGTGACAACCCCGTCTGTGGCTCGGCCGACCGCTCACGATGTGCTTTCGAAGAGTCGGGTTGTTTGGGAATGCAGCCCAAAAATGGTGGTAAACTCCATCTAAAGCTAAATACTGACGTGAGACCGATAGCGAACAAGTACCGTGAGGGAAAGATGAAAAGAACTTTGAAAAGAGAGTTAAAAAGTACGTGAAACCGTTTGAAGGGAAACGAATGGACTCAGCAATGCGCCCTTT-GAGATTCAGCCGG-GCGGTTGTG-GCGGTCCGGG-GCT--TGCGGATCTGAATGGACCGCGGTC…
	'Por.porites'	AATCTCCGGCGCTTGCG--TCGGCGAATTGTAGTTGCGAGAAGCACTTTCTAGGCGGA-TCGGTCGTGCCTAAGTTGCTTGGAACAGTACGTCATAGAGGGTGACAACCCCGTCTGTGGCTCGGCCGGCCGCTCACGATGTGCTTTCGAAGAGTCGGGTTGTTTGGGAATGCAGCCCAAAAATGGTGGTAAACTCCATCTAAAGCTAAATACTGACGTGAGACCGATAGCGAACAAGTACCGTGAGGGAAAGATGAAAAGAACTTTGAAAAGAGAGTTAAAAAGTACGTGAAACCGTTTGAAGGGAAACGAATGGACTCAGCAATGCGCCCTTT-GAGATTCAGCCGG-GCGGTTGTG-GCGGTGCGGG-GCT--TGCGGATCTGAATGGACCGCGGTC…
	'Sid.radians'	AATCTCCGACGCTTGCG--TCGGCGAGTTGTAGTTGCCAGAAGCACTTTCTAGGCGGA-TCGACCGTGCCTAAGTTGCTTGGAACAGCACGTCGCAGAGGGTGACAACCCCGTCTGTGGCGCGGTCGGCCGCTCACGATGTGCTTTCGAAGAGTCGGGTTGTTTGGGAATGCAGCCCAAAACGGGTGGTAAACTCCATCTAAAGCTAAATACTGGCGTGAGACCGATAGCGAACAAGTACCGTGAGGGAAAGATGAAAAGAACTTTGAAAAGAGAGTTAAAAAGTACGTGAAACCGTTGGAAGGGAAACGAATGGACTCAGCAATGCGCCGTTT-GAGATTCAGCCGG-CCGGCGGGA-TCGGCTCGGG-GTT--TGCGGATCTGAATAGACCGCGGCC…
	'Dasmosmilia lymani2'	AATCTCCGATGCCTGCA--TCGGCGAGTTGTAGTTGCGAGAAGCACTTTCTAGGTGGA-TCGGTCGTGCCTAAGTTGCTTGGAACAGCACGTCGCAGAGGGTGACAACCCCGTCTGTGGCGCGGCCGGCCGCCGACGATGTGCTTTCGAAGAGTCGGGTTGTTTGGGAATGCAGCCCAAAAAGGGTGGTAAACTCCATCTAAAGCTAAATACTGGCGTGAGACCGATAGCGAACAAGTACCGTGAGGGAAAGATGAAAAGAACTTTGAAAAGAGAGTTAAAAAGTACGTGAAACCGTTAAAAGGGAAACGAATGGACTCAGCAATGCGCCGTTT-GAGATTCAGCCGG-TGGGTGGGA-TCGGCCTGGG-GTT--TGCGGATCCGAACGGACCGCGGTC…
	'Dasmosmilia lymani3'	AATCTCCGATGCCTGCA--TCGGCGAGTTGTAGTTGCGAGAAGCACTTTCTAGGTGGA-TCGGTCGTGCCTAAGTTGCTTGGAACAGCACGTCGCAGAGGGTGACAACCCCGTCTGTGGCGCGGCCGGCCGCCGACGATGTGCTTTCGAAGAGTCGGGTTGTTTGGGAATGCAGCCCAAAAAGGGTGGTAAACTCCATCTAAAGCTAAATACTGGCGTGAGACCGATAGCGAACAAGTACCGTGAGGGAAAGATGAAAAGAACTTTGAAAAGAGAGTTAAAAAGTACGTGAAACCGTTAAAAGGGAAACGAATGGACTCAGCAATGCGCCGTTT-GAGATTCAGCCGG-TGGGTGGGA-TCGGCCTGGG-GTT--TGCGGATCCGAACGGACCGCGGTC…
	'Caryophyllia atlantica'	AATCTCCGATGCCTGCA--TCGGCGAGTTGTAGTTGCGAGAAGCACTTTCTAGGTGGA-TCGGTCGTGCCTAAGTTGCTTGGAACAGCACGTCGCAGAGGGTGACAACCCCGTCTGTGGCGCGGCCGGCCGCCGACGATGTGCTTTCGAAGAGTCGGGTTGTTTGGGAATGCAGCCCAAAAAGGGTGGTAAACTCCATCTAAAGCTAAATACTGGCGTGAGACCGATAGCGAACAAGTACCGTGAGGGAAAGATGAAAAGAACTTTGAAAAGAGAGTTAAAAAGTACGTGAAACCGTTAAAAGGGAAACGAATGGACTCAGCAATGCGCCGTTT-GAGATTCAGCCGG-TGGGTGGGA-TCGGCCTGGG-GTT--TGCGGATCCGAACGGACCGCGGTC…
	'Caryophyllia scobinosa'	AATCTCCGATGCCTGCA--TCGGCGAGTTGTAGTTGCGAGAAGCACTTTCTAGGTGGA-TCGGTCGTGCCTAAGTTGCTTGGAACAGCACGTCACAGAGGGTGACAACCCCGTCTGTGGTGCGGCCGGCCGCCGACGATGTGCTTTCGAAGAGTCGGGTTGTTTGGGAATGCAGCCCAAAAAGGGTGGTAAACTCCATCTAAAGCTAAATACTGGCGTGAGACCGATAGCGAACAAGTACCGTGAGGGAAAGATGAAAAGAACTTTGAAAAGAGAGTTAAAAAGTACGTGAAACCGTTAAAAGGGAAACGAATGGACTCAGCAATGCGCTGTTT-GAGATTCAGCCGG-TGGGTGGGA-TCGGCCTGGG-GTT--TGCGGATCCGAACGGACCGCGATC…
	'Dasmosmilia lymani1'	AATCTCCGATGCCTGCA--TCGGCGAGTTGTAGTTGCGAGAAGCACTTTCTAGGTGGA-TCGGTCGTGCCTAAGTTGCTTGGAACAGCACGTCACAGAGGGTGACAACCCCGTCTGTGGTGCGGCCGGCCGCCGACGATGTGCTTTCGAAGAGTCGGGTTGTTTGGGAATGCAGCCCAAAAAGGGTGGTAAACTCCATCTAAAGCTAAATACTGGCGTGAGACCGATAGCGAACAAGTACCGTGAGGGAAAGATGAAAAGAACTTTGAAAAGAGAGTTAAAAAGTACGTGAAACCGTTAAAAGGGAAACGAATGGACTCAGCAATGCGCTGTTT-GAGATTCAGCCGG-TGGGTGGGA-TCGGCCTGGG-GTT--TGCGGATCCGAACGGACCGCGATC…
	'Caryophyllia unicristata'	AATCTCCGATGCCTGCA--TCGGCGAGTTGTAGTTGCGAGAAGCACTTTCTAGGTGGA-TCGGTCGTGCCTAAGTTGCTTGGAACAGCACGTCACAGAGGGTGACAACCCCGTCTGTGGCGCGGCCGGCCGCCGACGATGTGCTTTCGAAGAGTCGGGTTGTTTGGGAATGCAGCCCAAAAAGGGTGGTAAACTCCATCTAAAGCTAAATACTGGCGTGAGACCGATAGCGAACAAGTACCGTGAGGGAAAGATGAAAAGAACTTTGAAAAGAGAGTTAAAAAGTACGTGAAACCGTTAAAAGGGAAACGAATGGACTCAGCAATGCGCTGTTT-GAGATTCAGCCGG-TGGGTGGGA-TCGGCCTGGG-GTT--TGCGGATCCGAACGGACCGCGATC…
	'Caryophyllia grandis'	AATCTCCGATGCCTGCA--TCGGCGAGTTGTAGTTGCGAGAAGCACTTTCTAGGTGGA-TCAGTCGTGCCTAAGTTGCTTGGAACAGCACGTCGCAGAGGGTGACAACCCCGTCTGTGGCGCGGCCGGCCGCCGACGATGTGCTTTCGAAGAGTCGGGTTGTTTGGGAATGCAGCCCAAAAAGGGTGGTAAACTCCATCTAAAGCTAAATACTGGCGTGAGACCGATAGCGAACAAGTACCGTGAGGGAAAGATGAAAAGAACTTTGAAAAGAGAGTTAAAAAGTACGTGAAACCGTTAAAAGGGAAACGAATGGACTCAGCAATGCGCTGTTT-GAGATTCAGCCGG-TGGGTGGGA-TCGGCCTGGG-GTT--TGCGGATCCGAACGGACCGCGATC…
	'Desmophyllum dianthus'	AATCTCCGATGCCTGCA--TCGGCGAGTTGTAGTTGCGAGAAGCACTTTCTAGGTGGA-TCGGTCGTGCCTAAGTTGCTTGGAACAGCACGTCGCAGAGGGTGACAACCCCGTCTGTGGCGCGGCCGGCCGCCGACGATGTGCTTTCGAAGAGTCGGGTTGTTTGGGAATGCAGCCCAAAAAGGGTGGTAAACTCCATCTAAAGCTAAATACTGGCGTGAGACCGATAGCGAACAAGTACCGTGAGGGAAAGATGAAAAGAACTTTGAAAAGAGAGTTAAAAAGTACGTGAAACCGTTAAAAGGGAAACGAATGGACTCAGCAATGCGCCTCTT-GAGATTCAGCCGG-TGGGTGGGA-TCGGCCTGGG-GTT--TGCGGATCCGAACGGACCGCGATC…
	'Caryophyllia transversalis'	AATCTCCGATGCATGCA--TCGGCGAGTTGTAGTTGCGAGAAGCACTTTCTAGGTGGA-TCGGTCGTGCCTAAGTTGCTTGGAACAGCACGTCGCAGAGGGTGACAACCCCGTCTGTGGCGCGGCCGGCCGCCGACGATGTGCTTTCGAAGAGTCGGGTTGTTTGGGAATGCAGCCCAAATTGGGTGGTAAACTCCATCTAAAGCTAAATACTGGCGTGAGACCGATAGCGAACAAGTACCGTGAGGGAAAGATGAAAAGAACTTTGAAAAGAGAGTTAAAAAGTACGTGAAACCGTTAAAAGGGAAACGAATGAACTCAGCAATGCGCCGTTT-GAGATTCAGCCGG-TGGGTGGGA-TCGGCCTGGG-GTT--TGCGGATCCGAACGGACCGCGATC…
	'Caryophyllia diomedeae'	AATCTCCGATGCCTGCA--TCGGCGAGTTGTAGTTGCGAGAAGCACTTTCTAGGTGGA-TCGGTCGTGCCTAAGTTGCTTGGAACAGCACGTCGCAGAGGGTGACAACCCCGTCTGTGGCGCGGCCGGCCGCCGACGATGTGCTTTCGAAGAGTCGGGTTGTTTGGGAATGCAGCCCAAAACGGGTGGTAAACTCCATCTAAAGCTAAATACTGGCGTGAGACCGATAGCGAACAAGTACCGTGAGGGAAAGATGAAAAGAACTTTGAAAAGAGAGTTAAAAAGTACGTGAAACCGTTAAAAGGGAAACGAATGGACTCAGCAATGCGCCGTTT-GAGATTCAGCCGG-TGGGTGGGA-TCGGCCTGGG-GTT--TGCGGATCCGAACGGACCGCGGTC…
	'Stenocyathus vermiformis'	AATCTCCGATGCTTGCA--TCGGCGAGTTGTAGTTGCGAGAAGCACTTTCTAGGTGGA-TCGGTCGTGCCTAAGTTGCTTGGAACAGCACGTCGCAGAGGGTGACAACCCCGTCTGTGGCGCGGCCGGCCGCCGACGATGTGCTTTCGAAGAGTCGGGTTGTTTGGGAATGCAGCCCAAAAAGGGTGGTAAACTCCATCTAAAGCTAAATACTGGCGTGAGACCGATAGCGAACAAGTACCGTGAGGGAAAGATGAAAAGAACTTTGAAAAGAGAGTTAAAAAGTACGTGAAACCGTTAAAAGGGAAACGAATGGACTCAGCAATGCGCCGTTT-GAGATTCAGCCGG-TGGGTGGGA-TCGGCCTGGG-GTT--TGCGGATCCGAACGGACCGCGGTC…
	'Caryophyllia grayi'	AATCTCCGATGCCTGCA--TCGGCGAGTTGTAGTTGCGAGAAGCACTTTCTAGGTGGA-TCGGTCGTGCCTAAGTTGCTTGGAACAGCACGTCGCAGAGGGTGACAACCCCGTCTGTGGCACGGCCGGCCGCCGACGATGTGCTTTCGAAGAGTCGGGTTGTTTGGGAATACAGCCCAAAATTGGTGGTAAACTCCATCTAAAGCTAAATACTGGCGTGAGACCGATAGCGAACAAGTACCGTGAGGGAAAGATGAAAAGAACTTTGAAAAGAGAGTTAAAAAGTACGTGAAACCGTTAAAAGGGAAACGAATGGACTCAGCAATGCGCCGTTT-GAGATTCAGCCGG-TGGGTGGGA-TCGGCCTGGG-GTT--TGTGGATCCGAACGGACCGCGGCC…
	'Caryophyllia quadragenaria'	AATCTCCGATGCCTGCA--TCGGCGAGTTGTAGTTGCGAGAAGCACTTTCTAGGTGGA-TCRGTCGTGCCTAAGTTGCTTGGAACAGCACGTCGCAGAGGGTGACAACCCCGTCTGTGGCACGGCCGGCCGCCGACGATGTGCTTTCGAAGAGTCGGGTTGTTTGGGAATACAGCCCAAAATTGGTGGTAAACTCCATCTAAAGCTAAATACTGGCGTGAGACCGATAGCGAACAAGTACCGTGAGGGAAAGATGAAAAGAACTTTGAAAAGAGAGTTAAAAAGTACGTGAAACCGTTAAAAGGGAAACGAATGGACTCAGCAATGCGCCGTTT-GAGATTCAGCCGG-TGGGTGGGA-TCGGCCTGGG-GTT--TGCGGATCCGAACGGACCGCGGCC…
	'Caryophyllia inornata'	AATCTCCGATGCCTGCA--TCGGCGAGTTGTAGTTGCGAGAAGCACTTTCTAGGTGGA-TCGGTCGTGCCTAAGTTGCTTGGAACAGCACGTCGCAGAGGGTGACAACCCCGTCTGTGGCGCGGCCGGCCGCCGACGATGTGCTTTCGAAGAGTCGGGTTGTTTGGGAATGCAGCCCAAAATTGGTGGTAAACTCCATCTAAAGCTAAATACTGGCGTGAGACCGATAGCGAACAAGTACCGTGAGGGAAAGATGAAAAGAACTTTGAAAAGAGAGTTAAAAAGTACGTGAAACCGTTAAAAGGGAAACGAATGGACTCAGCAATGCGCCGTTT-GAGATTCAGCCGG-TGGGTGGAA-TCGGCCAGGG-GTT--TGCGGATCCGAACGGACCGCGGTC…
	'Caryophyllia rugosa'	AATCTCCGATGCCTGCA--TCGGCGAGTTGTAGTTGCGAGAAGCACTTTCTAGGTGGA-TCGGTCGTGCCTAAGTTGCTTGGAACAGCACGTCGCAGAGGGTGACAACCCCGTCTGTGGCGCGGCCGGCCGCCGACGATGTGCTTTCGAAGAGTCGGGTTGTTTGGGAATGCAGCCCAAAATGGGTGGTAAACTCCATCTAAAGCTAAATACTGGCGTGAGACCGATAGCGAACAAGTACCGTGAGGGAAAGATGAAAAGAACTTTGAAAAGAGAGTTAAAAAGTACGTGAAACCGTTAAAAGGGAAACGAATGGACTCAGCAATGCGCCGTTT-GAGATTCAGCCGG-TGGGTGGAA-TCGGCCCGGG-GTT--TGCGGATCCGAACGGACCGCGGTC…
	'Caryophyllia lamellifera'	AATCTCCGATGCCTGCA--TCGGCGAGTTGTAGTTGCGAGAAGCACTTTCTAGGTGGA-TCGGTCGTGCCTAAGTTGCTTGGAACAGCACGTCGCAGAGGGTGACAACCCCGTCTGTGGCGCGGCCGGCCGCCGACGATGTGCTTTCGAAGAGTCGGGTTGTTTGGGAATGCAGCCCAAAATGGGTGGTAAACTCCATCTAAAGCTAAATACTGGCGTGAGACCGATAGCGAACAAGTACCGTGAGGGAAAGATGAAAAGAACTTTGAAAAGAGAGTTAAAAAGTACGTGAAACCGTTAAAAGGGAAACGAATGGACTCAGCAATGCGCCGTTT-GAGATTCAGCCGG-TGGGTGGAA-TCGGCCCGGG-GTT--TGCGGATCCGAACGGACCGCGGTC…
	'Caryophyllia planilamellata'	AATCTCCGATGCCTGCA--TCGGCGAGTTGTAGTTGCGAGAAGCACTTTCTAGGTGGA-TCGGTCGTGCCTAAGTTGCTTGGAACAGCACGTCGCAGAGGGTGACAACCCCGTCTGTGGCGCGGCCGGCCGCCGACGATGTGCTTTCGAAGAGTCGGGTTGTTTGGGAATGCAGCCCAAAATGGGTGGTAAACTCCATCTAAAGCTAAATACTGGCGTGAGACCGATAGCGAACAAGTACCGTGAGGGAAAGATGAAAAGAACTTTGAAAAGAGAGTTAAAAAGTACGTGAAACCGTTAAAAGGGAAACGAATGGACTCAGCAATGCGCCGTTT-GAGATTCAGCCGG-TGGGTGGAA-TCGGCCCGGG-GTT--TGCGGATCCGAACGGACCGCGGTC…
	'Caryophylliidae sp. '	AATCTCCGATGCCTGCA--TCGGCGAGTTGTAGTTGCGAGAAGCACTTTCTAGGTGGA-TCGGTCGTGCCTAAGTTGCTTGGAACAGCACGTCGCAGAGGGTGACAACCCCGTCTGTGGCGCGGCCGGCCGCCGACGATGTGCTTTCGAAGAGTCGGGTTGTTTGGGAATGCAGCCCAAAATGGGTGGTAAACTCCATCTAAAGCTAAATACTGGCGTGAGACCGATAGCGAACAAGTACCGTGAGGGAAAGATGAAAAGAACTTTGAAAAGAGAGTTAAAAAGTACGTGAAACCGTTAAAAGGGAAACGAATGGACTCAGCAATGCGCCGTTT-GAGATTCAGCCGG-TGGGTGGAA-TCGGCCCGGG-GTT--TGCGGATCCGAACGGACCGCGGTC…
	'Caryophyllia versicolorata'	AATCTCCGATGCCTGCA--TCGGCGAGTTGTAGTTGCGAGAAGCACTTTCTAGGTGGA-TCGGTCGTGCCTAAGTTGCTTGGAACAGCACGTCGCAGAGGGTGACAACCCCGTCTGTGGCGCGGCCGGCCGCTGACGATGTGCTTTCGAAGAGTCGGGTTGTTTGGGAATGCAGCCCAAAATGGGTGGTAAACTCCATCTAAAGCTAAATACTGGCGTGAGACCGATAGCGAACAAGTACCGTGAGGGAAAGATGAAAAGAACTTTGAAAAGAGAGTTAAAAAGTACGTGAAACCGTTAAAAGGGAAACGAATGGACTCAGCAATGCACCGTTT-GAGATTCAGCCGG-TGGGTGGAA-TCGGCCCGGG-GTT--TGCGGATCCGAACGGACCGTGGTC…
	'Crispatotrochus rugosus'	AATCTCCGATGCCTGCA--TCGGCGAGTTGTAGTTGCGAGAAGCACTTTCTAGGTGGA-TCGGTCGTGCCTAAGTTGCTTGGAACAGCACGTCGCAGAGGGTGACAACCCCGTCTGTGGCGCGGCCGGCCGCCGACGATGTGCTTTCGAAGAGTCGGGTTGTTTGGGAATGCAGCCCAAAATGGGTGGTAAACTCCATCTAAAGCTAAATACTGGCGTGAGACCGATAGCGAACAAGTACCGTGAGGGAAAGATGAAAAGAACTTTGAAAAGAGAGTTAAAAAGTACGTGAAACCGTTAAAAGGGAAACGAATGGACTCAGCAATGCGCCGTTT-GAGATTCAGCCGG-TGGGTGGAA-TCGGCCCGGG-GTT--TGCGGATCCGAATGGACCGCGGTC…
	'Mea.jacksoni'	AATCTCCGGTGCTTGCA--CCGGCGAGTTGTAGTTGCGAGAAGCACTTTCTAGGCGGA-TCGGCGGCGCCTAAGTTGCTTGGAACAGCATGTCGCAGAGGGTGACAACCCCGTCTGTGGCGTGGCCGGCCGCTGACGATGTGCTTTCGAAGAGTCGGGTTGTTTGGGAATGCAGCCCAAAATGGGTGGTAAACTCCATCTAAAGCTAAATATTGGCGTGAGACCGATAGCGAACAAGTACCGTGAGGGAAAGATGAAAAGAACTTTGAAAAGAGAGTTAAAAAGTACGTGAAACCGTTGAAAGGGAAACGAATGGACTCAGCAATGCGCCGTTT-GAGATTCAGCCGG-TGGGTGGGA-TCGGCTCGGG-GTT--TGCGGATCTGAATGGACCGCGGCC…
	'Mea.meandrites'	AATCTCCGGTGCCTGCA--CCGGCGAGTTGTAGTTGCGAGAAGCACTTTCTAGGCGGA-TCGGCGGCGCCTAAGTTGCTTGGAACAGCATGTCGCAGAGGGTGACAACCCCGTCTGTGGCGTGGCCGGCCGCTGACGATGTGCTTTCGAAGAGTCGGGTTGTTTGGGAATGCAGCCCAAAATGGGTGGTAAACTCCATCTAAAGCTAAATATTGGCGTGAGACCGATAGCGAACAAGTACCGTGAGGGAAAGATGAAAAGAACTTTGAAAAGAGAGTTAAAAAGTACGTGAAACCGTTGAAAGGGAAACGAATGGACTCAGCAATGCGCCGTTT-GAGATTCAGCCGG-TGGGTGGGA-TCGGCTCGGG-GTT--TGCGGATCTGAATGGACCGCGGCC…
	'Den.cylindrus'	AATCTCCGGTGCTTGCA--CCGGCGAGTTGTAGTTGCGAGAAGCACTTTCTAGGCGGA-TCGGCGGCGCCTAAGTTGCTTGGAACAGCATGTCGCAGAGGGTGACAACCCCGTCTGTGGCGTGGCCGGCCGCTGACGATGTGCTTTCGAAGAGTCGGGTTGTTTGGGAATGCAGCCCAAAATGGGTGGTAAACTCCATCTAAAGCTAAATATTGGCGTGAGACCGATAGCGAACAAGTACCGTGAGGGAAAGATGAAAAGAACTTTGAAAAGAGAGTTAAAAAGTACGTGAAACCGTTGAAAGGGAAACGAATGGACTCAGCAATGCGCCGTTT-GAGATTCAGCCGG-TGGGTGGGA-TCGGCTCGGG-GTT--TGCGGATCTGAATGGACCGCGGCC…
	'Orb.annularis'	AATCTCCGATGCCTGCA--TCGGCGAGTTGTAGTTGCGAGAAGCACTTTCTAGGTGGA-TCGGCGGTGCCTAAGTTGCTTGGAACAGCAGGTCGCAGAGGGTGACAACCCCGTCTGTGGCGCCGCCGGCCGCTGACGATGTGCTTTCGAAGAGTCGGGTTGTTTGGGAATGCAGCCCAAAATGGGTGGTAAACTCCATCTAAAGCTAAATACTGGCGTGAGACCGATAGCGAACAAGTACCGTGAGGGAAAGATGAAAAGAACTTTGAAAAGAGAGTTAAAAAGTACGTGAAACCGTTGAAATGGAAACGAATGGGCTCAGCAATGCGCCGTTT-GAGATTCAGCCGG-TGGGTGGGA-TCGACGGCGG-GTT--TGCGGATCTGAATGGACCGCGGCC…
	'Orb.faveolata'	AATCTCCGATGCTTGCA--TCGGCGAGTTGTAGTTGCGAGAAGCACTTTCTAGGTGGA-TCGGCGGTGCCTAAGTTGCTTGGAACAGCAGGTCGCAGAGGGTGACAACCCCGTCTGTGGCGCCGCCGGCCGCTGACGATGTGCTTTCGAAGAGTCGGGTTGTTTGGGAATGCAGCCCAAAATGGGTGGTAAACTCCATCTAAAGCTAAATACTGGCGTGAGACCGATAGCGAACAAGTACCGTGAGGGAAAGATGAAAAGAACTTTGAAAAGAGAGTTAAAAAGTACGTGAAACCGTTGAAATGGAAACGAATGGGCTCAGCAATGCGCCGTTT-GAGATTCAGCCGG-TGGGTGGGA-TCGACGGCGG-GTT--TGCGGATCTGAATGGACCGCGGCC…
	'Orb.franksi'	AATCTCCGATGCCTGCA--TCGGCGAGTTGTAGTTGCGAGAAGCACTTTCTAGGTGGA-TCGGCGGTGCCTAAGTTGCTTGGAACAGCAGGTCGCAGAGGGTGACAACCCCGTCTGTGGCGCCGCCGGCCGCTGACGATGTGCTTTCGAAGAGTCGGGTTGTTTGGGAATGCAGCCCAAAATGGGTGGTAAACTCCATCTAAAGCTAAATACTGGCGTGAGACCGATAGCGAACAAGTACCGTGAGGGAAAGATGAAAAGAACTTTGAAAAGAGAGTTAAAAAGTACGTGAAACCGTTGAAATGGAAACGAATGGGCTCAGCAATGCGCCGTTT-GAGATTCAGCCGG-TGGGTGGGA-TCGACGGCGG-GTT--TGCGGATCTGAATGGACCGCGGCC…
	'Mon.cavernosa'	AATCTCCGATGCTTGCA--TCGGCGAGTTGTAGTTGCGAGAAGCACTTTCTAGGCGGA-TCGGTCGTGCCTAAGTTGCTTGGAACAGCACGTCGCAGAGGGTGACAACCCCGTCTGTGGCGCGACCGGCCGCTGACGATGTGCTTTCGAAGAGTCGGGTTGTTTGGGAATGCAGCCCAAAATGGGTGGTAAACTCCATCTAAAGCTAAATATTGGCGTGAGACCGATAGCGAACAAGTACCGTGAGGGAAAGATGAAAAGAACTTTGAAAAGAGAGTTAAAAAGTACGTGAAACCGTTGAAAGGGAAACGAATGGACTCAGCAATGCGCCCTTT-GAGATTCAGCCGG-TGGGTGGGA-TCGGCCTCGG-GTT--TGCGGATCTGAATGGACCGCGGCC…
	'Mus.angulosa'	AATCTCCGATGCCTGCA--TCGGCGAGTTGTAGTTGCGAGAAGCACTTTCTAGGCGGA-TCGGCGGTGCCTAAGTTGCTTGGAACAGCACGTCGCAGAGGGTGACAACCCCGTCTGTGGCGCCGGCGGCCGCCGACGATGTGCTTTCGAAGAGTCGGGTTGTTTGGGAATGCAGCCCAAAAGGGGTGGTAAACTCCATCTAAAGCTAAATACTGGCGTGAGACCGATAGCGAACAAGTACCGTGAGGGAAAGATGAAAAGAACTTTGAAAAGAGAGTTAAAAAGTACGTGAAACCGTCGAAAGGGAAACGAATGGACTCAGCAATGCGCCCTTT-GAGATTCAGCCGG-CGGGCGGTC-TTGGCCCCGG-GTT--TGCGGATCTGAATGGACCGCGGCC…
	'Myc.aliciae'	AATCTCCGATGCCTGCA--TCGGCGAGTTGTAGTTGCGAGAAGCACTTTCTAGGCGGA-TCGGTGGTGCCTAAGTTGCTTGGAACAGCACGTCGCAGAGGGTGACAACCCCGTCTGTGGCGCCGGCGGCCGCCGACGATGTGCTTTCGAAGAGTCGGGTTGTTTGGGAATGCAGCCCAAAACGGGTGGTAAACTCCATCTAAAGCTAAATACTGGCGTGAGACCGATAGCGAACAAGTACCGTGAGGGAAAGATGAAAAGAACTTTGAAAAGAGAGTTAAAAAGTACGTGAAACCGTTGAAAGGGAAACGAATGGACTCAGCAATGCGCCCTTT-GAGATTCAGCCGG-CGGGCGGTC-TTGGCCCCGG-GTT--TGCGGATCTGAATGGACCGCGGCC…
	'Dip.labyrinth'	AATCTCCGATGTCCGCA--TCGGCGAGTTGTAGTTGCGAGAAGCACTTTCTAGGCGGAATCGGCCCTGCCTAAGTTGCTTGGAACGGCACGTCGCAGAGGGTGACAACCCCGTCTGTGGCAGGGACGGCCGCCGACGATGCGCTTTCGAAGAGTCGGGTTGTTTGGGAATGCAGCCCAAAAGGGGTGGTAAACTCCATCTAAAGCTAAATACTGGCGTGAGACCGATAGCGAACAAGTACCGTGAGGGAAAGATGAAAAGAACTTTGAAAAGAGAGTTAAAGAGTACGTGAAACCGTCTAGAGGGAAACGAATGGACTCAGCAATGCGCTCCGGCGAGATTCAGCCGG-CGGGCGACCCTCGGTCCTTG-GTTTCCGCGGATCCGAACGGACCGCGGCC…
	'Pse.strigosa'	AATCTCCGATGCCCGCA--TCGGCGAGTTGTAGTTGCGAGAAGCACTTTCTAGGCGGAATCGGCCCTGCCTAAGTTGCTTGGAACGGCACGTCGCAGAGGGTGACAACCCCGTCTGTGGCAGGGCCGGCCGCCGACGATGCGCTTTCGAAGAGTCGGGTTGTTTGGGAATGCAGCCCAAAATGGGTGGTAAACTCCATCTAAAGCTAAATATTGGCGTGAGACCGATAGCGAACAAGTACCGTGAGGGAAAGATGAAAAGAACTTTGAAAAGAGAGTTAAAGAGTACGTGAAACCGTCTAGAGGGAAACGAATGGACTCAGCAATGCGCTCCGGCGAGATTCAGCCGG-CGGGCGACC-TCGGTCCTTG-GTT--CGCGGATCCGAATGGACCGCGGCC…
;
end;
